# Supplementary material for: Engineering Self-Assembled Nanomedicines Composed of Clinically Approved Medicines for Enhanced Tumor Nanotherapy
Source: Nanomaterials (Basel). 2023 Sep 5;13(18):2499. doi: 10.3390/nano13182499 (PMC10534536; doi:10.3390/nano13182499)
Supplement: Supplementary file 1 [file nanomaterials-13-02499-s001.zip]

Archive with 1 entries (1 files):
- nanomaterials-2521892-supplementary.pdf
